# Supplementary material for: Antiprotozoal Activity of Plants Used in the Management of Sleeping Sickness in Angola and Bioactivity-Guided Fractionation of Brasenia schreberi J.F.Gmel and Nymphaea lotus L. Active against T. b. rhodesiense
Source: Molecules. 2024 Apr 3;29(7):1611. doi: 10.3390/molecules29071611 (PMC11013945; doi:10.3390/molecules29071611)
Supplement: Supplementary file 1 [file molecules-29-01611-s001.zip]

Archive with 1 entries (1 files):
- molecules-2849972-supplementary.pdf
